# Supplementary material for: Mental Health Issues in Undercover Police Officers: A Systematic Literature Search from a Psychiatric Perspective
Source: Healthcare (Basel). 2025 Aug 7;13(15):1933. doi: 10.3390/healthcare13151933 (PMC12346469; doi:10.3390/healthcare13151933)
Supplement: Supplementary file 1 [file healthcare-13-01933-s001.zip]

Archive with 2 entries (2 files):
- PRISMA_checklist.pdf
- Strobe checklist.pdf
